# Supplementary material for: Pharmacodynamic Modeling to Evaluate the Impact of Cimetidine, an OCT2 Inhibitor, on the Anticancer Effects of Cisplatin
Source: Cells. 2022 Dec 23;12(1):57. doi: 10.3390/cells12010057 (PMC9818342; doi:10.3390/cells12010057)
Supplement: Supplementary file 1 [file cells-12-00057-s001.zip]

Archive with 1 entries (1 files):
- cells-2053353-supplementary.pdf
